# Supplementary material for: Identification of Leishmania infantum Epidemiology, Drug Resistance and Pathogenicity Biomarkers with Nanopore Sequencing
Source: Microorganisms. 2022 Nov 14;10(11):2256. doi: 10.3390/microorganisms10112256 (PMC9697816; doi:10.3390/microorganisms10112256)
Supplement: Supplementary file 1 [file microorganisms-10-02256-s001.zip]

Archive with 1 entries (1 files):
- microorganisms-1944861-supplementary.pdf
